# Supplementary material for: Mild Hyperthermia Responsive Liposomes for Enhanced In Vitro and In Vivo Anticancer Efficacy of Doxorubicin against Hepatocellular Carcinoma
Source: Pharmaceutics. 2021 Aug 21;13(8):1310. doi: 10.3390/pharmaceutics13081310 (PMC8400916; doi:10.3390/pharmaceutics13081310)
Supplement: Supplementary file 1 [file pharmaceutics-13-01310-s001.zip]

Archive with 1 entries (1 files):
- pharmaceutics-1305424-supplementary.pdf
